# Supplementary material for: Identification of differentially expressed miRNAs and miRNA-targeted genes in bladder cancer
Source: Oncotarget. 2018 Feb 7;9(45):27656–66. doi: 10.18632/oncotarget.24441 (PMC6021253; doi:10.18632/oncotarget.24441)
Supplement: Supplementary file 2 [file oncotarget-09-27656-s002.xlsx]

## Sheet: Table S4
Table S4. List of negatively correlated pairs of 227 genes and 54 miRNAs in NMIBC.
a. Down-regulated genes and up-regulated miRNAs.
Gene	miRNA	Gene	miRNA	Gene	miRNA	Gene	miRNA	Gene	miRNA
ABCA8	miR-335-5p	CSF1R	miR-34a-5p	GFPT2	miR-92a-3p	MGP	miR-335-5p	RUNX3	miR-130b-3p
ACTA2	miR-484	CTGF	miR-18a-5p	GJA1	miR-20a-5p	MOXD1	miR-21-5p		miR-17-5p
ACTN1	miR-93-3p		miR-205-5p	GLT8D2	miR-7-5p		miR-96-5p		miR-20a-5p
ADAMTS1	miR-92a-3p	CYBRD1	miR-106b-5p	GNA14	miR-335-3p	MXRA8	miR-335-5p		miR-93-5p
ADAMTS8	miR-335-3p		miR-17-5p		miR-335-5p	MYH11	miR-130b-3p	SCARA5	miR-335-5p
AKAP12	miR-183-5p		miR-20a-5p	GNG7	miR-92a-3p	MYLK	miR-7-5p	SCRG1	miR-335-5p
	miR-335-5p		miR-21-5p	GPR124	miR-138-5p	NAALAD2	miR-335-5p	SERPINF1	miR-335-5p
ANTXR2	miR-335-5p		miR-92a-3p	GPR162	miR-335-5p	NFIB	miR-106b-5p	SERPING1	miR-335-5p
AOC3	miR-335-3p		miR-93-5p		miR-93-3p		miR-130b-3p	SFRP1	miR-10a-5p
ATP1A2	miR-10a-5p	CYGB	miR-335-5p	GSN	miR-335-5p		miR-17-5p		miR-335-5p
	miR-484	CYR61	miR-205-5p	GZMK	miR-335-5p		miR-20a-5p	SLC46A2	miR-335-5p
ATP8B2	miR-20a-5p	CYTL1	miR-335-5p	HBB	miR-92a-3p		miR-21-5p	SMOC2	miR-335-5p
	miR-335-5p	CYYR1	miR-335-5p	HCST	miR-335-5p		miR-335-3p	SNCA	miR-7-5p
AXIN2	miR-15b-5p	DACH1	miR-335-5p	HHIP	miR-10a-5p		miR-92a-3p	SORBS2	miR-335-5p
AXL	miR-10a-5p	DACT1	miR-335-5p		miR-185-5p		miR-93-5p	SORCS2	miR-106b-5p
BCL2	miR-15b-5p	DDR2	miR-21-5p		miR-200a-5p	NFIL3	miR-183-5p		miR-141-5p
	miR-17-5p	DENND2A	miR-185-5p		miR-200b-5p		miR-335-5p		miR-17-5p
	miR-182-5p	DKK3	miR-183-5p	HLA-DRB5	miR-141-5p	NFIX	miR-149-5p		miR-205-3p
	miR-18a-5p	DLG2	miR-335-5p		miR-335-5p	NKG7	miR-335-5p		miR-20a-5p
	miR-200b-3p	DNASE1L3	miR-335-5p	HOXA9	miR-182-5p	NPTN	miR-205-3p		miR-93-5p
	miR-200c-3p	DOCK11	miR-15b-5p		miR-18a-5p		miR-92a-3p	STAT4	miR-141-3p
	miR-205-5p		miR-335-5p		miR-21-5p	NR2F1	miR-149-5p	STMN3	miR-92a-3p
	miR-20a-5p	DPYSL2	miR-106b-5p		miR-96-5p	OLFML3	miR-335-5p	SYNPO2	miR-335-5p
	miR-21-5p		miR-10a-5p	IGFBP5	miR-130b-3p	OTUD1	miR-21-5p	TAGLN	miR-7-5p
	miR-34a-5p		miR-130b-3p		miR-17-5p		miR-335-5p	TCF21	miR-21-5p
	miR-34c-5p		miR-17-5p		miR-185-5p	P2RX1	miR-335-5p	TCF4	miR-106b-5p
	miR-429		miR-20a-5p		miR-7-5p	PALLD	miR-21-5p		miR-130b-3p
	miR-7-5p		miR-425-5p	ITGA8	miR-183-5p	PAPPA	miR-7-5p		miR-17-5p
	miR-96-5p		miR-93-5p	ITGB2	miR-335-5p	PCOLCE2	miR-182-5p		miR-20a-5p
BHMT2	miR-106b-5p	DSTN	miR-484	ITK	miR-21-3p	PDE5A	miR-335-5p		miR-93-5p
	miR-17-5p	EDNRA	miR-200c-3p	ITM2A	miR-205-3p	PDGFC	miR-7-5p	TGFB3	miR-10a-5p
	miR-20a-5p	EGR1	miR-183-5p	ITPR1	miR-15b-5p	PDGFD	miR-21-5p	TGFBI	miR-21-5p
	miR-93-5p		miR-191-5p		miR-335-5p	PDK4	miR-335-5p	TGFBR2	miR-106b-5p
BIN1	miR-335-5p	EGR2	miR-130b-3p		miR-34c-5p	PLA2G4A	miR-10a-5p		miR-130b-3p
BNC2	miR-185-5p		miR-20a-5p		miR-92a-3p	PLSCR4	miR-15b-5p		miR-17-5p
BOC	miR-21-5p		miR-93-5p	JAZF1	miR-96-5p		miR-335-5p		miR-18a-5p
C1S	miR-335-5p	EOMES	miR-106b-5p	JUN	miR-149-5p		miR-425-5p		miR-20a-5p
CACHD1	miR-185-5p	EPB41L2	miR-10a-5p		miR-200b-3p	PODN	miR-335-5p		miR-21-5p
CALD1	miR-149-5p		miR-17-5p		miR-200c-3p	PPAP2A	miR-21-5p		miR-335-5p
	miR-21-5p		miR-34a-5p		miR-429	PPAP2B	miR-15b-5p		miR-34c-5p
	miR-34a-5p	EPB41L3	miR-92a-3p		miR-93-5p		miR-185-5p		miR-92a-3p
CAV1	miR-106b-5p	ESR1	miR-130b-3p	KATNAL1	miR-106b-5p		miR-335-5p		miR-93-5p
	miR-17-5p		miR-18a-5p		miR-130b-3p		miR-7-5p	TGM2	miR-1285-3p
	miR-20a-5p	F10	miR-335-5p		miR-15b-5p	PRDM8	miR-7-5p		miR-34a-5p
	miR-34c-5p	F3	miR-106b-5p		miR-17-5p	PRICKLE1	miR-17-5p		miR-7-5p
	miR-7-5p		miR-130b-3p		miR-205-3p	PRICKLE2	miR-15b-5p	TIMP2	miR-200c-3p
	miR-93-5p		miR-17-5p		miR-20a-5p		miR-21-5p		miR-429
CAV2	miR-93-5p		miR-18a-5p		miR-93-5p		miR-335-5p	TLR1	miR-335-5p
CCL19	miR-335-5p		miR-20a-5p	KCNMB1	miR-106b-5p	PRNP	miR-106b-5p	TMEM119	miR-200b-3p
CD14	miR-335-5p		miR-93-5p		miR-17-5p		miR-1260a		miR-200c-3p
CD1D	miR-335-5p	FAM110B	miR-183-5p		miR-20a-5p		miR-130b-3p		miR-429
CD37	miR-335-5p	FAM129A	miR-106b-5p		miR-93-5p		miR-17-5p	TNC	miR-335-5p
CD8A	miR-335-5p		miR-130b-3p	KDELC2	miR-183-5p		miR-20a-5p	TPM1	miR-21-5p
CDH11	miR-200c-3p		miR-17-5p	KIAA0513	miR-106b-5p		miR-93-5p		miR-34a-5p
	miR-335-5p		miR-20a-5p		miR-17-5p	PROS1	miR-335-5p	TPM2	miR-15b-5p
CDKN1C	miR-335-5p		miR-484		miR-20a-5p	PTGIS	miR-106b-5p	TSC22D3	miR-182-5p
CFI	miR-335-5p		miR-92a-3p		miR-93-5p		miR-17-5p		miR-18a-5p
CGNL1	miR-335-5p		miR-93-5p	KIAA1644	miR-335-5p		miR-20a-5p		miR-335-5p
CHN1	miR-92a-3p	FAM20C	miR-92a-3p	KLF2	miR-484		miR-93-5p		miR-484
CLIC4	miR-106b-5p	FBLN2	miR-335-5p		miR-92a-3p	PTRF	miR-106b-5p	TSHZ3	miR-21-5p
	miR-10a-3p	FBLN5	miR-200c-3p	KLF9	miR-130b-3p		miR-17-5p	TUBB2A	miR-15b-5p
	miR-130b-3p		miR-335-5p		miR-200c-3p		miR-20a-5p		miR-200b-3p
	miR-17-5p		miR-7-5p		miR-21-5p		miR-93-5p		miR-200c-3p
	miR-20a-5p	FGF9	miR-182-5p		miR-335-5p	RAB23	miR-15b-5p		miR-429
	miR-335-5p	FGL2	miR-335-5p		miR-93-5p		miR-17-5p		miR-484
	miR-93-5p	FHL1	miR-335-5p	KLRB1	miR-335-5p		miR-18a-5p	UCHL1	miR-92a-3p
CNN3	miR-7-5p	FILIP1L	miR-21-5p	LIFR	miR-21-5p		miR-200b-3p	VASN	miR-335-5p
COL18A1	miR-92a-3p		miR-335-5p		miR-335-5p	RARRES2	miR-335-5p		miR-34a-5p
COL21A1	miR-335-5p	FLNA	miR-149-5p	LITAF	miR-15b-5p	RASD1	miR-335-5p		miR-34c-5p
COL3A1	miR-335-5p		miR-200c-3p		miR-7-5p	RECK	miR-15b-5p	VCAM1	miR-200a-3p
COL6A1	miR-335-5p		miR-20a-5p	LMO3	miR-335-5p		miR-182-5p		miR-22-5p
COL6A2	miR-10a-5p		miR-484	LMOD1	miR-335-5p		miR-21-5p	VIM	miR-138-5p
COLEC12	miR-335-3p		miR-7-5p	LPPR4	miR-335-5p		miR-335-5p	VNN2	miR-335-5p
	miR-7-5p		miR-92a-3p	LTBP4	miR-335-5p		miR-96-5p	ZBTB16	miR-15b-5p
CPE	miR-17-5p	FNBP1	miR-106b-5p	MAFB	miR-135b-5p	RERG	miR-335-5p	ZEB2	miR-138-5p
	miR-182-5p		miR-21-5p		miR-335-5p	RHOB	miR-21-5p		miR-141-3p
	miR-335-5p	FOS	miR-335-5p		miR-425-5p		miR-335-5p		miR-200a-3p
	miR-96-5p	FZD1	miR-335-5p	MAOB	miR-335-5p	RNASE4	miR-335-5p		miR-200b-3p
CREB5	miR-10a-5p	FZD10	miR-335-5p	MAP1B	miR-34a-5p	RNF150	miR-1260a		miR-200c-3p
	miR-182-5p	GABARAPL1	miR-15b-5p		miR-7-5p		miR-335-3p		miR-205-5p
CRISPLD2	miR-106b-5p		miR-335-5p		miR-92a-3p	ROR2	miR-335-5p		miR-335-5p
	miR-17-5p	GAS1	miR-130b-3p	METTL7A	miR-10a-5p	RORB	miR-335-5p		miR-34a-5p
	miR-20a-5p		miR-183-5p		miR-200a-5p	RTN4	miR-183-5p		miR-429
	miR-22-5p		miR-21-3p		miR-200b-5p		miR-21-5p	ZFP36L1	miR-335-3p
	miR-335-5p		miR-34a-5p	MFGE8	miR-335-5p		miR-34a-5p
	miR-93-5p		miR-34c-5p	MGLL	miR-205-5p	RUNX1T1	miR-15b-5p
CRTAP	miR-484	GATA5	miR-335-5p		miR-7-5p		miR-5701
	miR-7-5p	GFPT2	miR-149-5p		miR-93-5p	RUNX3	miR-106b-5p
b. Up-regulated genes and down-regulated miRNAs
Gene	miRNA	Gene	miRNA	Gene	miRNA	Gene	miRNA	Gene	miRNA
ASF1B	miR-214-3p	CEP55	miR-199a-3p	KRT7	miR-125b-5p	PAX8	miR-199a-5p	VEGFA	miR-145-5p
AURKB	miR-125b-5p		miR-411-5p		miR-145-5p	PAX8	miR-199b-5p		miR-150-5p
CDC20	miR-30a-5p	DTL	miR-30a-5p		miR-199a-3p	POLQ	miR-150-5p		miR-199a-5p
CELSR3	miR-30a-5p	E2F2	miR-125b-5p		miR-30a-3p		miR-214-3p
CENPM	miR-143-5p		miR-199a-3p	LAMC2	miR-199b-5p	TYMS	miR-99a-5p
NMIBC, non-muscle invasive bladder cancer.
